# Supplementary material for: The DNA integrity number and concentration are useful parameters for successful comprehensive genomic profiling test for cancer using formalin‐fixed paraffin embedded tissue
Source: Pathol Int. 2023 Mar 27;73(5):198–206. doi: 10.1111/pin.13318 (PMC11551815; doi:10.1111/pin.13318)
Supplement: Supplementary file 6 — Supplemental Table 2 Sensitivity and specificity of DIN (A) and DNA concentration (conc.) (B) to predict successful sequencing. DNA conc.; ng/μl. [file PIN-73-198-s001.xlsx]

## Sheet: Sheet1
	Supplemental Table 2; Sensitivity and specificity of DIN (A) and DNA concentration (B) to predict successful sequencing
	DIN	Sensitivity	Specificity
	2.1	100	65.8
	2.5	88.7	73.7
	3	75.7	84.5
	3.5	59.7	87.8
	4	44.5	88.8
	4.5	31.3	91.8
	5	21.2	94.1
	DNA conc.	Sensitivity	Specificity
	10	89	22.4
	20	73.5	32.6
	30	61.3	39.5
	40	53.3	44.7
	50	46.1	49.7
	100	27	66.4
	150	16.9	74
	200	10	81.3
