# Supplementary material for: The DNA integrity number and concentration are useful parameters for successful comprehensive genomic profiling test for cancer using formalin‐fixed paraffin embedded tissue
Source: Pathol Int. 2023 Mar 27;73(5):198–206. doi: 10.1111/pin.13318 (PMC11551815; doi:10.1111/pin.13318)
Supplement: Supplementary file 7 — Supplemental Table 3 Sensitivity and Specificity according to the DNA concentration (conc.) and DIN to predict successful sequencing. [file PIN-73-198-s003.xlsx]

## Sheet: Sheet1
	Supplemental Table 3: Sensitivity and Specificity according to the DNA concentration and DIN
	Sensitivity
	DNA conc. (ng/ml)	10	20	30	40	50	100	150	200
	DIN	100	100	100	100	100	100	100	100
	2.1	89.0316	73.5178	61.2648	53.2609	46.1462	26.9763	16.8972	9.98024
	2.5	77.9644	63.1423	51.3834	43.9723	37.747	20.5534	12.0553	7.21344
	3	65.415	52.1739	41.6008	34.9802	29.5455	14.8221	9.28854	6.12648
	3.5	50.4941	39.0316	30.4348	25.2964	21.1462	10.9684	6.52174	4.34783
	4	36.5613	27.2727	20.8498	17.1937	13.834	7.11462	4.05138	2.66798
	4.5	24.7036	18.2806	14.1304	11.4625	9.09091	4.74308	2.66798	1.97628
	5	16.8972	12.253	9.58498	7.6087	6.42292	3.75494	2.17391	1.67984
	Speficifity
	DNA conc. (ng/ml)	10	20	30	40	50	100	150	200
	DIN	0	0	0	0	0	0	0	0
	2.1	74.6711	78.9474	82.2368	85.8553	86.8421	90.7895	92.4342	94.4079
	2.5	81.9079	85.8553	87.1711	89.8026	90.4605	93.75	95.0658	96.0526
	3	92.1053	95.7237	96.7105	97.6974	97.6974	99.0132	99.6711	100
	3.5	95.0658	97.3684	98.3553	98.6842	98.6842	99.3421	99.6711	100
	4	95.3947	97.3684	98.3553	98.6842	98.6842	99.3421	99.6711	100
	4.5	97.0395	98.0263	98.6842	99.0132	99.0132	99.6711	100	100
	5	98.3553	98.6842	99.0132	99.3421	99.3421	99.6711	100	100
